# Supplementary material for: House Dust Mite Nebulization Drives Alarmin and Complement Activation in a Murine Tracheal Air–Liquid Interface Culture System
Source: Cells. 2025 Oct 14;14(20):1598. doi: 10.3390/cells14201598 (PMC12563611; doi:10.3390/cells14201598)
Supplement: Supplementary file 1 [file cells-14-01598-s001.zip]

Archive with 6 entries (6 files):
- File S1 - ERS2 case logger box.stl
- File S1 - ERS2 case logger lid.stl
- File S2 - chamber technical sketch.pdf
- File S2 - Chamber.step
- Video S1.avi
- Document S1.pdf
