# Supplementary material for: House Dust Mite Nebulization Drives Alarmin and Complement Activation in a Murine Tracheal Air–Liquid Interface Culture System
Source: Cells. 2025 Oct 14;14(20):1598. doi: 10.3390/cells14201598 (PMC12563611; doi:10.3390/cells14201598)
Supplement: Supplementary file 1 [file cells-14-01598-s001.zip › File S2 - Chamber.step]

ISO-10303-21;
HEADER;
/* Generated by software containing ST-Developer
 * from STEP Tools, Inc. (www.steptools.com) 
 */

FILE_DESCRIPTION(
/* description */ ('',
'CAx-IF Rec.Pracs.---Representation and Presentation of Product Manufa
cturing Information (PMI)---4.0---2014-10-13'),
/* implementation_level */ '2;1');

FILE_NAME(
/* name */ 'depo chamber v7.step',
/* time_stamp */ '2025-05-20T11:30:16+02:00',
/* author */ (''),
/* organization */ (''),
/* preprocessor_version */ 'ST-DEVELOPER v20',
/* originating_system */ 'Autodesk Translation Framework v13.20.0.188',

/* authorisation */ '');

FILE_SCHEMA (('AP242_MANAGED_MODEL_BASED_3D_ENGINEERING_MIM_LF { 1 0 10303 442 1 1 4 }'));
ENDSEC;

DATA;
#10=MECHANICAL_DESIGN_GEOMETRIC_PRESENTATION_REPRESENTATION('',(#13),#813);
#11=SHAPE_REPRESENTATION_RELATIONSHIP('SRR','None',#820,#12);
#12=ADVANCED_BREP_SHAPE_REPRESENTATION('',(#14),#812);
#13=STYLED_ITEM('',(#830),#14);
#14=MANIFOLD_SOLID_BREP('Body2',#251);
#15=CYLINDRICAL_SURFACE('',#272,3.812);
#16=CYLINDRICAL_SURFACE('',#274,3.05);
#17=CYLINDRICAL_SURFACE('',#276,10.);
#18=CYLINDRICAL_SURFACE('',#280,11.);
#19=CYLINDRICAL_SURFACE('',#285,14.);
#20=CYLINDRICAL_SURFACE('',#289,11.1);
#21=CONICAL_SURFACE('',#267,4.062,0.785398163397448);
#22=CONICAL_SURFACE('',#278,9.,0.439842582815736);
#23=CONICAL_SURFACE('',#282,13.,0.785398163397448);
#24=FACE_BOUND('',#67,.T.);
#25=FACE_BOUND('',#72,.T.);
#26=FACE_BOUND('',#81,.T.);
#27=FACE_BOUND('',#84,.T.);
#28=FACE_BOUND('',#86,.T.);
#29=CIRCLE('',#266,3.05);
#30=CIRCLE('',#268,4.312);
#31=CIRCLE('',#269,3.812);
#32=CIRCLE('',#271,7.);
#33=CIRCLE('',#273,3.812);
#34=CIRCLE('',#275,3.05);
#35=CIRCLE('',#277,10.);
#36=CIRCLE('',#279,11.);
#37=CIRCLE('',#281,11.);
#38=CIRCLE('',#283,14.);
#39=CIRCLE('',#284,14.);
#40=CIRCLE('',#286,14.);
#41=CIRCLE('',#288,11.1);
#42=CIRCLE('',#290,11.1);
#43=PLANE('',#265);
#44=PLANE('',#270);
#45=PLANE('',#287);
#46=PLANE('',#291);
#47=PLANE('',#292);
#48=FACE_OUTER_BOUND('',#65,.T.);
#49=FACE_OUTER_BOUND('',#66,.T.);
#50=FACE_OUTER_BOUND('',#68,.T.);
#51=FACE_OUTER_BOUND('',#69,.T.);
#52=FACE_OUTER_BOUND('',#70,.T.);
#53=FACE_OUTER_BOUND('',#71,.T.);
#54=FACE_OUTER_BOUND('',#73,.T.);
#55=FACE_OUTER_BOUND('',#74,.T.);
#56=FACE_OUTER_BOUND('',#75,.T.);
#57=FACE_OUTER_BOUND('',#76,.T.);
#58=FACE_OUTER_BOUND('',#77,.T.);
#59=FACE_OUTER_BOUND('',#78,.T.);
#60=FACE_OUTER_BOUND('',#79,.T.);
#61=FACE_OUTER_BOUND('',#80,.T.);
#62=FACE_OUTER_BOUND('',#82,.T.);
#63=FACE_OUTER_BOUND('',#83,.T.);
#64=FACE_OUTER_BOUND('',#85,.T.);
#65=EDGE_LOOP('',(#167,#168,#169,#170));
#66=EDGE_LOOP('',(#171));
#67=EDGE_LOOP('',(#172));
#68=EDGE_LOOP('',(#173,#174,#175,#176,#177));
#69=EDGE_LOOP('',(#178,#179,#180,#181,#182,#183));
#70=EDGE_LOOP('',(#184,#185,#186,#187));
#71=EDGE_LOOP('',(#188));
#72=EDGE_LOOP('',(#189));
#73=EDGE_LOOP('',(#190,#191,#192,#193));
#74=EDGE_LOOP('',(#194,#195,#196,#197));
#75=EDGE_LOOP('',(#198,#199,#200,#201,#202));
#76=EDGE_LOOP('',(#203,#204,#205,#206));
#77=EDGE_LOOP('',(#207,#208,#209,#210));
#78=EDGE_LOOP('',(#211,#212,#213,#214,#215));
#79=EDGE_LOOP('',(#216,#217,#218,#219,#220));
#80=EDGE_LOOP('',(#221));
#81=EDGE_LOOP('',(#222));
#82=EDGE_LOOP('',(#223,#224,#225,#226));
#83=EDGE_LOOP('',(#227));
#84=EDGE_LOOP('',(#228));
#85=EDGE_LOOP('',(#229));
#86=EDGE_LOOP('',(#230));
#87=LINE('',#481,#97);
#88=LINE('',#766,#98);
#89=LINE('',#773,#99);
#90=LINE('',#777,#100);
#91=LINE('',#781,#101);
#92=LINE('',#785,#102);
#93=LINE('',#790,#103);
#94=LINE('',#796,#104);
#95=LINE('',#800,#105);
#96=LINE('',#807,#106);
#97=VECTOR('',#295,10.);
#98=VECTOR('',#304,4.062);
#99=VECTOR('',#313,3.812);
#100=VECTOR('',#318,3.05);
#101=VECTOR('',#323,15.);
#102=VECTOR('',#328,9.);
#103=VECTOR('',#335,12.5);
#104=VECTOR('',#342,13.);
#105=VECTOR('',#347,15.);
#106=VECTOR('',#356,11.1);
#107=B_SPLINE_CURVE_WITH_KNOTS('',3,(#441,#442,#443,#444,#445,#446,#447,
#448,#449,#450,#451,#452,#453,#454,#455,#456,#457,#458,#459,#460,#461,#462,
#463,#464,#465,#466,#467,#468,#469,#470,#471,#472,#473,#474,#475,#476,#477,
#478,#479),.UNSPECIFIED.,.T.,.F.,(4,2,3,2,2,2,2,2,2,2,2,2,2,2,2,2,2,2,4),
(-0.133218043828259,-0.0730962260201262,0.,0.129102533799089,0.258204614689145,
0.387306779867247,0.516408974433316,0.645511180665341,0.774613404920544,
0.903715603597991,1.03281777137657,1.16191994188457,1.29102213770347,1.42012431137063,
1.54922669874381,1.67832854973452,1.80743103045804,1.93653324405111,1.94950798576913),
 .UNSPECIFIED.);
#108=B_SPLINE_CURVE_WITH_KNOTS('',3,(#482,#483,#484,#485,#486,#487,#488,
#489,#490,#491,#492,#493,#494,#495,#496,#497,#498,#499,#500,#501,#502,#503,
#504,#505,#506,#507,#508,#509,#510,#511,#512,#513,#514,#515,#516,#517,#518,
#519,#520),.UNSPECIFIED.,.T.,.F.,(4,2,3,2,2,2,2,2,2,2,2,2,2,2,2,2,2,2,4),
(-0.133218043828259,-0.0730962260201262,0.,0.129102533799089,0.258204614689145,
0.387306779867247,0.516408974433316,0.645511180665341,0.774613404920544,
0.903715603597991,1.03281777137657,1.16191994188457,1.29102213770347,1.42012431137063,
1.54922669874381,1.67832854973452,1.80743103045804,1.93653324405111,1.94950798576913),
 .UNSPECIFIED.);
#109=B_SPLINE_CURVE_WITH_KNOTS('',3,(#597,#598,#599,#600),.UNSPECIFIED.,
 .F.,.F.,(4,4),(0.0546353392374436,1.03369827701751),.UNSPECIFIED.);
#110=B_SPLINE_CURVE_WITH_KNOTS('',3,(#602,#603,#604,#605,#606,#607,#608),
 .UNSPECIFIED.,.F.,.F.,(4,3,4),(4.09256752515176,4.68645315784348,5.20702252678426),
 .UNSPECIFIED.);
#111=B_SPLINE_CURVE_WITH_KNOTS('',3,(#609,#610,#611,#612,#613,#614,#615,
#616,#617,#618,#619,#620,#621,#622,#623,#624,#625,#626,#627,#628,#629,#630,
#631,#632,#633,#634,#635,#636,#637,#638,#639,#640,#641,#642,#643,#644,#645,
#646,#647,#648,#649,#650,#651),.UNSPECIFIED.,.F.,.F.,(4,3,3,3,3,3,3,3,3,
3,3,3,3,3,4),(-0.364835211226713,-0.291525567597741,0.00172480649920409,
0.294975180596149,0.588225554693093,1.17472630288698,1.46797667698393,1.76122705108087,
2.05447742517782,2.34772779927476,2.71429076689594,3.08085373451712,3.4474167021383,
3.81397966975948,4.09256752515176),.UNSPECIFIED.);
#112=B_SPLINE_CURVE_WITH_KNOTS('',3,(#714,#715,#716,#717,#718,#719,#720,
#721,#722,#723,#724,#725,#726,#727,#728,#729,#730,#731,#732,#733,#734,#735,
#736,#737,#738,#739,#740,#741,#742,#743,#744),.UNSPECIFIED.,.F.,.F.,(4,
2,2,2,2,2,2,2,2,3,2,2,2,2,4),(3.15141776811483,3.51580122411312,3.90644415629867,
4.29708938842657,4.68773364729795,5.07837799390071,5.4690225436402,5.85966708895208,
6.08084669280031,6.30202626033451,6.69267064612162,7.08331507000406,7.47395958108992,
7.86460422852602,7.87772794),.UNSPECIFIED.);
#113=B_SPLINE_CURVE_WITH_KNOTS('',3,(#745,#746,#747,#748,#749,#750,#751,
#752,#753,#754,#755,#756,#757),.UNSPECIFIED.,.F.,.F.,(4,3,3,3,4),(1.57570167966549,
1.82450174700573,2.43267159001407,3.04084143302241,3.15141776811483),
 .UNSPECIFIED.);
#114=B_SPLINE_CURVE_WITH_KNOTS('',3,(#758,#759,#760,#761),.UNSPECIFIED.,
 .F.,.F.,(4,4),(-1.25981864060282E-13,1.0000000000009),.UNSPECIFIED.);
#115=VERTEX_POINT('',#440);
#116=VERTEX_POINT('',#480);
#117=VERTEX_POINT('',#522);
#118=VERTEX_POINT('',#596);
#119=VERTEX_POINT('',#601);
#120=VERTEX_POINT('',#712);
#121=VERTEX_POINT('',#713);
#122=VERTEX_POINT('',#763);
#123=VERTEX_POINT('',#765);
#124=VERTEX_POINT('',#769);
#125=VERTEX_POINT('',#772);
#126=VERTEX_POINT('',#776);
#127=VERTEX_POINT('',#780);
#128=VERTEX_POINT('',#784);
#129=VERTEX_POINT('',#788);
#130=VERTEX_POINT('',#792);
#131=VERTEX_POINT('',#793);
#132=VERTEX_POINT('',#798);
#133=VERTEX_POINT('',#802);
#134=VERTEX_POINT('',#805);
#135=EDGE_CURVE('',#115,#115,#107,.F.);
#136=EDGE_CURVE('',#115,#116,#87,.T.);
#137=EDGE_CURVE('',#116,#116,#108,.T.);
#138=EDGE_CURVE('',#117,#117,#29,.T.);
#139=EDGE_CURVE('',#118,#115,#109,.T.);
#140=EDGE_CURVE('',#118,#119,#110,.T.);
#141=EDGE_CURVE('',#118,#119,#111,.F.);
#142=EDGE_CURVE('',#120,#121,#112,.F.);
#143=EDGE_CURVE('',#121,#120,#113,.F.);
#144=EDGE_CURVE('',#120,#119,#114,.T.);
#145=EDGE_CURVE('',#122,#122,#30,.T.);
#146=EDGE_CURVE('',#122,#123,#88,.T.);
#147=EDGE_CURVE('',#123,#123,#31,.T.);
#148=EDGE_CURVE('',#124,#124,#32,.T.);
#149=EDGE_CURVE('',#123,#125,#89,.T.);
#150=EDGE_CURVE('',#125,#125,#33,.T.);
#151=EDGE_CURVE('',#117,#126,#90,.T.);
#152=EDGE_CURVE('',#126,#126,#34,.T.);
#153=EDGE_CURVE('',#121,#127,#91,.T.);
#154=EDGE_CURVE('',#127,#127,#35,.T.);
#155=EDGE_CURVE('',#124,#128,#92,.T.);
#156=EDGE_CURVE('',#128,#128,#36,.T.);
#157=EDGE_CURVE('',#129,#129,#37,.T.);
#158=EDGE_CURVE('',#129,#128,#93,.T.);
#159=EDGE_CURVE('',#130,#131,#38,.T.);
#160=EDGE_CURVE('',#131,#130,#39,.T.);
#161=EDGE_CURVE('',#130,#129,#94,.T.);
#162=EDGE_CURVE('',#132,#132,#40,.F.);
#163=EDGE_CURVE('',#132,#131,#95,.T.);
#164=EDGE_CURVE('',#133,#133,#41,.T.);
#165=EDGE_CURVE('',#134,#134,#42,.T.);
#166=EDGE_CURVE('',#134,#133,#96,.T.);
#167=ORIENTED_EDGE('',*,*,#135,.F.);
#168=ORIENTED_EDGE('',*,*,#136,.T.);
#169=ORIENTED_EDGE('',*,*,#137,.F.);
#170=ORIENTED_EDGE('',*,*,#136,.F.);
#171=ORIENTED_EDGE('',*,*,#137,.T.);
#172=ORIENTED_EDGE('',*,*,#138,.T.);
#173=ORIENTED_EDGE('',*,*,#135,.T.);
#174=ORIENTED_EDGE('',*,*,#139,.F.);
#175=ORIENTED_EDGE('',*,*,#140,.T.);
#176=ORIENTED_EDGE('',*,*,#141,.F.);
#177=ORIENTED_EDGE('',*,*,#139,.T.);
#178=ORIENTED_EDGE('',*,*,#142,.T.);
#179=ORIENTED_EDGE('',*,*,#143,.T.);
#180=ORIENTED_EDGE('',*,*,#144,.T.);
#181=ORIENTED_EDGE('',*,*,#140,.F.);
#182=ORIENTED_EDGE('',*,*,#141,.T.);
#183=ORIENTED_EDGE('',*,*,#144,.F.);
#184=ORIENTED_EDGE('',*,*,#145,.T.);
#185=ORIENTED_EDGE('',*,*,#146,.T.);
#186=ORIENTED_EDGE('',*,*,#147,.T.);
#187=ORIENTED_EDGE('',*,*,#146,.F.);
#188=ORIENTED_EDGE('',*,*,#148,.F.);
#189=ORIENTED_EDGE('',*,*,#145,.F.);
#190=ORIENTED_EDGE('',*,*,#147,.F.);
#191=ORIENTED_EDGE('',*,*,#149,.T.);
#192=ORIENTED_EDGE('',*,*,#150,.T.);
#193=ORIENTED_EDGE('',*,*,#149,.F.);
#194=ORIENTED_EDGE('',*,*,#138,.F.);
#195=ORIENTED_EDGE('',*,*,#151,.T.);
#196=ORIENTED_EDGE('',*,*,#152,.F.);
#197=ORIENTED_EDGE('',*,*,#151,.F.);
#198=ORIENTED_EDGE('',*,*,#142,.F.);
#199=ORIENTED_EDGE('',*,*,#143,.F.);
#200=ORIENTED_EDGE('',*,*,#153,.T.);
#201=ORIENTED_EDGE('',*,*,#154,.T.);
#202=ORIENTED_EDGE('',*,*,#153,.F.);
#203=ORIENTED_EDGE('',*,*,#148,.T.);
#204=ORIENTED_EDGE('',*,*,#155,.T.);
#205=ORIENTED_EDGE('',*,*,#156,.T.);
#206=ORIENTED_EDGE('',*,*,#155,.F.);
#207=ORIENTED_EDGE('',*,*,#157,.T.);
#208=ORIENTED_EDGE('',*,*,#158,.T.);
#209=ORIENTED_EDGE('',*,*,#156,.F.);
#210=ORIENTED_EDGE('',*,*,#158,.F.);
#211=ORIENTED_EDGE('',*,*,#159,.T.);
#212=ORIENTED_EDGE('',*,*,#160,.T.);
#213=ORIENTED_EDGE('',*,*,#161,.T.);
#214=ORIENTED_EDGE('',*,*,#157,.F.);
#215=ORIENTED_EDGE('',*,*,#161,.F.);
#216=ORIENTED_EDGE('',*,*,#162,.T.);
#217=ORIENTED_EDGE('',*,*,#163,.T.);
#218=ORIENTED_EDGE('',*,*,#159,.F.);
#219=ORIENTED_EDGE('',*,*,#160,.F.);
#220=ORIENTED_EDGE('',*,*,#163,.F.);
#221=ORIENTED_EDGE('',*,*,#162,.F.);
#222=ORIENTED_EDGE('',*,*,#164,.F.);
#223=ORIENTED_EDGE('',*,*,#165,.F.);
#224=ORIENTED_EDGE('',*,*,#166,.T.);
#225=ORIENTED_EDGE('',*,*,#164,.T.);
#226=ORIENTED_EDGE('',*,*,#166,.F.);
#227=ORIENTED_EDGE('',*,*,#165,.T.);
#228=ORIENTED_EDGE('',*,*,#154,.F.);
#229=ORIENTED_EDGE('',*,*,#150,.F.);
#230=ORIENTED_EDGE('',*,*,#152,.T.);
#231=B_SPLINE_SURFACE_WITH_KNOTS('',3,1,((#362,#363),(#364,#365),(#366,
#367),(#368,#369),(#370,#371),(#372,#373),(#374,#375),(#376,#377),(#378,
#379),(#380,#381),(#382,#383),(#384,#385),(#386,#387),(#388,#389),(#390,
#391),(#392,#393),(#394,#395),(#396,#397),(#398,#399),(#400,#401),(#402,
#403),(#404,#405),(#406,#407),(#408,#409),(#410,#411),(#412,#413),(#414,
#415),(#416,#417),(#418,#419),(#420,#421),(#422,#423),(#424,#425),(#426,
#427),(#428,#429),(#430,#431),(#432,#433),(#434,#435),(#436,#437),(#438,
#439)),.UNSPECIFIED.,.T.,.F.,.F.,(4,2,3,2,2,2,2,2,2,2,2,2,2,2,2,2,2,2,4),
(2,2),(-0.133218043828259,-0.0730962260201262,0.,0.129102533799089,0.258204614689145,
0.387306779867247,0.516408974433316,0.645511180665341,0.774613404920544,
0.903715603597991,1.03281777137657,1.16191994188457,1.29102213770347,1.42012431137063,
1.54922669874381,1.67832854973452,1.80743103045804,1.93653324405111,1.94950798576913),
(0.,0.0600000000000001),.UNSPECIFIED.);
#232=B_SPLINE_SURFACE_WITH_KNOTS('',3,3,((#524,#525,#526,#527,#528,#529,
#530,#531,#532,#533,#534,#535,#536,#537,#538,#539,#540,#541),(#542,#543,
#544,#545,#546,#547,#548,#549,#550,#551,#552,#553,#554,#555,#556,#557,#558,
#559),(#560,#561,#562,#563,#564,#565,#566,#567,#568,#569,#570,#571,#572,
#573,#574,#575,#576,#577),(#578,#579,#580,#581,#582,#583,#584,#585,#586,
#587,#588,#589,#590,#591,#592,#593,#594,#595)),.UNSPECIFIED.,.F.,.T.,.F.,
(4,4),(4,1,1,1,1,1,1,1,1,1,1,1,1,1,1,4),(0.0546353392374436,1.03369827701751),
(-3.61202828371082,-3.44002693686734,-3.21370937523133,-2.98739181359532,
-2.76107425195931,-2.5347566903233,-2.3537026410145,-2.17264859170569,-1.99159454239688,
-1.81054049308807,-1.44843239447046,-1.26737834516165,-1.08632429585284,
-0.905270246544037,-0.538635796693757,-0.172001346843477),.UNSPECIFIED.);
#233=B_SPLINE_SURFACE_WITH_KNOTS('',3,3,((#652,#653,#654,#655,#656,#657,
#658,#659,#660,#661,#662,#663,#664,#665,#666),(#667,#668,#669,#670,#671,
#672,#673,#674,#675,#676,#677,#678,#679,#680,#681),(#682,#683,#684,#685,
#686,#687,#688,#689,#690,#691,#692,#693,#694,#695,#696),(#697,#698,#699,
#700,#701,#702,#703,#704,#705,#706,#707,#708,#709,#710,#711)),
 .UNSPECIFIED.,.F.,.T.,.F.,(4,4),(4,1,1,1,1,1,1,1,1,1,1,1,4),(-1.25981864060282E-13,
1.0000000000009),(-4.30003549236228,-4.16424313410257,-3.83231071036976,
-3.50037828663694,-3.16844586290413,-2.83651343917132,-2.5045810154385,
-2.17264859170569,-1.95387525233723,-1.73510191296877,-1.29755523423185,
-1.0787818948634,-0.860008555494938),.UNSPECIFIED.);
#234=ADVANCED_FACE('',(#48),#231,.T.);
#235=ADVANCED_FACE('',(#49,#24),#43,.F.);
#236=ADVANCED_FACE('',(#50),#232,.T.);
#237=ADVANCED_FACE('',(#51),#233,.T.);
#238=ADVANCED_FACE('',(#52),#21,.T.);
#239=ADVANCED_FACE('',(#53,#25),#44,.F.);
#240=ADVANCED_FACE('',(#54),#15,.T.);
#241=ADVANCED_FACE('',(#55),#16,.F.);
#242=ADVANCED_FACE('',(#56),#17,.F.);
#243=ADVANCED_FACE('',(#57),#22,.T.);
#244=ADVANCED_FACE('',(#58),#18,.T.);
#245=ADVANCED_FACE('',(#59),#23,.T.);
#246=ADVANCED_FACE('',(#60),#19,.T.);
#247=ADVANCED_FACE('',(#61,#26),#45,.F.);
#248=ADVANCED_FACE('',(#62),#20,.F.);
#249=ADVANCED_FACE('',(#63,#27),#46,.T.);
#250=ADVANCED_FACE('',(#64,#28),#47,.F.);
#251=CLOSED_SHELL('',(#234,#235,#236,#237,#238,#239,#240,#241,#242,#243,
#244,#245,#246,#247,#248,#249,#250));
#252=DERIVED_UNIT_ELEMENT(#254,1.);
#253=DERIVED_UNIT_ELEMENT(#815,-3.);
#254=(
MASS_UNIT()
NAMED_UNIT(*)
SI_UNIT(.KILO.,.GRAM.)
);
#255=DERIVED_UNIT((#252,#253));
#256=MEASURE_REPRESENTATION_ITEM('density measure',
POSITIVE_RATIO_MEASURE(7850.),#255);
#257=PROPERTY_DEFINITION_REPRESENTATION(#262,#259);
#258=PROPERTY_DEFINITION_REPRESENTATION(#263,#260);
#259=REPRESENTATION('material name',(#261),#812);
#260=REPRESENTATION('density',(#256),#812);
#261=DESCRIPTIVE_REPRESENTATION_ITEM('Steel','Steel');
#262=PROPERTY_DEFINITION('material property','material name',#822);
#263=PROPERTY_DEFINITION('material property','density of part',#822);
#264=AXIS2_PLACEMENT_3D('',#361,#293,#294);
#265=AXIS2_PLACEMENT_3D('',#521,#296,#297);
#266=AXIS2_PLACEMENT_3D('',#523,#298,#299);
#267=AXIS2_PLACEMENT_3D('',#762,#300,#301);
#268=AXIS2_PLACEMENT_3D('',#764,#302,#303);
#269=AXIS2_PLACEMENT_3D('',#767,#305,#306);
#270=AXIS2_PLACEMENT_3D('',#768,#307,#308);
#271=AXIS2_PLACEMENT_3D('',#770,#309,#310);
#272=AXIS2_PLACEMENT_3D('',#771,#311,#312);
#273=AXIS2_PLACEMENT_3D('',#774,#314,#315);
#274=AXIS2_PLACEMENT_3D('',#775,#316,#317);
#275=AXIS2_PLACEMENT_3D('',#778,#319,#320);
#276=AXIS2_PLACEMENT_3D('',#779,#321,#322);
#277=AXIS2_PLACEMENT_3D('',#782,#324,#325);
#278=AXIS2_PLACEMENT_3D('',#783,#326,#327);
#279=AXIS2_PLACEMENT_3D('',#786,#329,#330);
#280=AXIS2_PLACEMENT_3D('',#787,#331,#332);
#281=AXIS2_PLACEMENT_3D('',#789,#333,#334);
#282=AXIS2_PLACEMENT_3D('',#791,#336,#337);
#283=AXIS2_PLACEMENT_3D('',#794,#338,#339);
#284=AXIS2_PLACEMENT_3D('',#795,#340,#341);
#285=AXIS2_PLACEMENT_3D('',#797,#343,#344);
#286=AXIS2_PLACEMENT_3D('',#799,#345,#346);
#287=AXIS2_PLACEMENT_3D('',#801,#348,#349);
#288=AXIS2_PLACEMENT_3D('',#803,#350,#351);
#289=AXIS2_PLACEMENT_3D('',#804,#352,#353);
#290=AXIS2_PLACEMENT_3D('',#806,#354,#355);
#291=AXIS2_PLACEMENT_3D('',#808,#357,#358);
#292=AXIS2_PLACEMENT_3D('',#809,#359,#360);
#293=DIRECTION('axis',(0.,0.,1.));
#294=DIRECTION('refdir',(1.,0.,0.));
#295=DIRECTION('',(0.,0.,1.));
#296=DIRECTION('center_axis',(0.,0.,-1.));
#297=DIRECTION('ref_axis',(1.,0.,0.));
#298=DIRECTION('center_axis',(0.,0.,-1.));
#299=DIRECTION('ref_axis',(1.,0.,0.));
#300=DIRECTION('center_axis',(0.,0.,1.));
#301=DIRECTION('ref_axis',(1.,0.,0.));
#302=DIRECTION('center_axis',(0.,0.,-1.));
#303=DIRECTION('ref_axis',(1.,0.,0.));
#304=DIRECTION('',(0.707106781186547,8.65956056235493E-17,-0.707106781186548));
#305=DIRECTION('center_axis',(0.,0.,1.));
#306=DIRECTION('ref_axis',(1.,0.,0.));
#307=DIRECTION('center_axis',(0.,0.,1.));
#308=DIRECTION('ref_axis',(-1.,0.,0.));
#309=DIRECTION('center_axis',(0.,0.,1.));
#310=DIRECTION('ref_axis',(1.,0.,0.));
#311=DIRECTION('center_axis',(0.,0.,1.));
#312=DIRECTION('ref_axis',(1.,0.,0.));
#313=DIRECTION('',(0.,0.,-1.));
#314=DIRECTION('center_axis',(0.,0.,1.));
#315=DIRECTION('ref_axis',(1.,0.,0.));
#316=DIRECTION('center_axis',(0.,0.,1.));
#317=DIRECTION('ref_axis',(1.,0.,0.));
#318=DIRECTION('',(0.,0.,-1.));
#319=DIRECTION('center_axis',(0.,0.,1.));
#320=DIRECTION('ref_axis',(1.,0.,0.));
#321=DIRECTION('center_axis',(0.,0.,1.));
#322=DIRECTION('ref_axis',(-1.,0.,0.));
#323=DIRECTION('',(0.,0.,1.));
#324=DIRECTION('center_axis',(0.,0.,1.));
#325=DIRECTION('ref_axis',(-1.,0.,0.));
#326=DIRECTION('center_axis',(0.,0.,1.));
#327=DIRECTION('ref_axis',(1.,0.,0.));
#328=DIRECTION('',(-0.42579703632988,5.21450977627816E-17,0.904818702200994));
#329=DIRECTION('center_axis',(0.,0.,-1.));
#330=DIRECTION('ref_axis',(1.,0.,0.));
#331=DIRECTION('center_axis',(0.,0.,1.));
#332=DIRECTION('ref_axis',(1.,0.,0.));
#333=DIRECTION('center_axis',(0.,0.,-1.));
#334=DIRECTION('ref_axis',(1.,0.,0.));
#335=DIRECTION('',(0.,0.,-1.));
#336=DIRECTION('center_axis',(0.,0.,1.));
#337=DIRECTION('ref_axis',(1.,0.,0.));
#338=DIRECTION('center_axis',(0.,0.,-1.));
#339=DIRECTION('ref_axis',(1.,0.,0.));
#340=DIRECTION('center_axis',(0.,0.,-1.));
#341=DIRECTION('ref_axis',(1.,0.,0.));
#342=DIRECTION('',(0.707106781186547,8.65956056235493E-17,-0.707106781186548));
#343=DIRECTION('center_axis',(0.,0.,1.));
#344=DIRECTION('ref_axis',(-1.,0.,0.));
#345=DIRECTION('center_axis',(0.,0.,1.));
#346=DIRECTION('ref_axis',(-1.,0.,0.));
#347=DIRECTION('',(0.,0.,-1.));
#348=DIRECTION('center_axis',(0.,0.,-1.));
#349=DIRECTION('ref_axis',(-1.,0.,0.));
#350=DIRECTION('center_axis',(0.,0.,1.));
#351=DIRECTION('ref_axis',(1.,0.,0.));
#352=DIRECTION('center_axis',(0.,0.,1.));
#353=DIRECTION('ref_axis',(1.,0.,0.));
#354=DIRECTION('center_axis',(0.,0.,1.));
#355=DIRECTION('ref_axis',(1.,0.,0.));
#356=DIRECTION('',(0.,0.,1.));
#357=DIRECTION('center_axis',(0.,0.,1.));
#358=DIRECTION('ref_axis',(1.,0.,0.));
#359=DIRECTION('center_axis',(0.,0.,1.));
#360=DIRECTION('ref_axis',(1.,0.,0.));
#361=CARTESIAN_POINT('',(0.,0.,0.));
#362=CARTESIAN_POINT('Ctrl Pts',(3.14310051309713,1.02125506291758,6.15));
#363=CARTESIAN_POINT('Ctrl Pts',(3.14310051309713,1.02125506291758,6.75));
#364=CARTESIAN_POINT('Ctrl Pts',(3.08122677967095,1.21168287115141,6.15));
#365=CARTESIAN_POINT('Ctrl Pts',(3.08122677967095,1.21168287115141,6.75));
#366=CARTESIAN_POINT('Ctrl Pts',(3.00214682940511,1.3961804117976,6.15000000000005));
#367=CARTESIAN_POINT('Ctrl Pts',(3.00214682940511,1.3961804117976,6.75000000000005));
#368=CARTESIAN_POINT('Ctrl Pts',(2.79086301588052,1.78675506982306,6.15000000000005));
#369=CARTESIAN_POINT('Ctrl Pts',(2.79086301588052,1.78675506982306,6.75000000000005));
#370=CARTESIAN_POINT('Ctrl Pts',(2.65158709748198,1.98758544908511,6.15));
#371=CARTESIAN_POINT('Ctrl Pts',(2.65158709748198,1.98758544908511,6.75));
#372=CARTESIAN_POINT('Ctrl Pts',(2.49150729060064,2.17127477760174,6.15));
#373=CARTESIAN_POINT('Ctrl Pts',(2.49150729060064,2.17127477760174,6.75));
#374=CARTESIAN_POINT('Ctrl Pts',(2.20877438079543,2.49570681786633,6.15));
#375=CARTESIAN_POINT('Ctrl Pts',(2.20877438079543,2.49570681786633,6.75));
#376=CARTESIAN_POINT('Ctrl Pts',(1.8653756070924,2.76181292459632,6.14999999999996));
#377=CARTESIAN_POINT('Ctrl Pts',(1.8653756070924,2.76181292459632,6.74999999999996));
#378=CARTESIAN_POINT('Ctrl Pts',(1.09590565672102,3.14741580954925,6.14999999999996));
#379=CARTESIAN_POINT('Ctrl Pts',(1.09590565672102,3.14741580954925,6.74999999999996));
#380=CARTESIAN_POINT('Ctrl Pts',(0.677191309427103,3.26322653474607,6.15000000000013));
#381=CARTESIAN_POINT('Ctrl Pts',(0.677191309427103,3.26322653474607,6.75000000000013));
#382=CARTESIAN_POINT('Ctrl Pts',(-0.181061489828176,3.3278299934571,6.15000000000013));
#383=CARTESIAN_POINT('Ctrl Pts',(-0.181061489828176,3.3278299934571,6.75000000000013));
#384=CARTESIAN_POINT('Ctrl Pts',(-0.612394594431013,3.27600497392214,6.15));
#385=CARTESIAN_POINT('Ctrl Pts',(-0.612394594431013,3.27600497392214,6.75));
#386=CARTESIAN_POINT('Ctrl Pts',(-1.43091715320764,3.00993553310022,6.15));
#387=CARTESIAN_POINT('Ctrl Pts',(-1.43091715320764,3.00993553310022,6.75));
#388=CARTESIAN_POINT('Ctrl Pts',(-1.81028107538708,2.79823484376472,6.1500000000001));
#389=CARTESIAN_POINT('Ctrl Pts',(-1.81028107538708,2.79823484376472,6.7500000000001));
#390=CARTESIAN_POINT('Ctrl Pts',(-2.46650762570569,2.24133352684694,6.1500000000001));
#391=CARTESIAN_POINT('Ctrl Pts',(-2.46650762570569,2.24133352684694,6.7500000000001));
#392=CARTESIAN_POINT('Ctrl Pts',(-2.73709635982778,1.9014571683972,6.1499999999999));
#393=CARTESIAN_POINT('Ctrl Pts',(-2.73709635982778,1.9014571683972,6.7499999999999));
#394=CARTESIAN_POINT('Ctrl Pts',(-3.13276348101762,1.13711427303562,6.1499999999999));
#395=CARTESIAN_POINT('Ctrl Pts',(-3.13276348101762,1.13711427303562,6.7499999999999));
#396=CARTESIAN_POINT('Ctrl Pts',(-3.25405905261809,0.719955262508307,6.14999999999994));
#397=CARTESIAN_POINT('Ctrl Pts',(-3.25405905261809,0.719955262508307,6.74999999999994));
#398=CARTESIAN_POINT('Ctrl Pts',(-3.32991944822386,-0.137376464136448,6.14999999999994));
#399=CARTESIAN_POINT('Ctrl Pts',(-3.32991944822386,-0.137376464136448,6.74999999999994));
#400=CARTESIAN_POINT('Ctrl Pts',(-3.28375903847143,-0.569352616412133,6.15000000000006));
#401=CARTESIAN_POINT('Ctrl Pts',(-3.28375903847143,-0.569352616412133,6.75000000000006));
#402=CARTESIAN_POINT('Ctrl Pts',(-3.02845350445105,-1.39129619682131,6.15000000000006));
#403=CARTESIAN_POINT('Ctrl Pts',(-3.02845350445105,-1.39129619682131,6.75000000000006));
#404=CARTESIAN_POINT('Ctrl Pts',(-2.82174927828445,-1.77340540949123,6.15000000000015));
#405=CARTESIAN_POINT('Ctrl Pts',(-2.82174927828445,-1.77340540949123,6.75000000000015));
#406=CARTESIAN_POINT('Ctrl Pts',(-2.27350738440352,-2.43688323823789,6.15000000000015));
#407=CARTESIAN_POINT('Ctrl Pts',(-2.27350738440352,-2.43688323823789,6.75000000000015));
#408=CARTESIAN_POINT('Ctrl Pts',(-1.93721120330695,-2.71190864475981,6.14999999999984));
#409=CARTESIAN_POINT('Ctrl Pts',(-1.93721120330695,-2.71190864475981,6.74999999999984));
#410=CARTESIAN_POINT('Ctrl Pts',(-1.17812649831419,-3.1175717746872,6.14999999999984));
#411=CARTESIAN_POINT('Ctrl Pts',(-1.17812649831419,-3.1175717746872,6.74999999999984));
#412=CARTESIAN_POINT('Ctrl Pts',(-0.762595221258865,-3.24433110900682,6.14999999999975));
#413=CARTESIAN_POINT('Ctrl Pts',(-0.762595221258865,-3.24433110900682,6.74999999999975));
#414=CARTESIAN_POINT('Ctrl Pts',(0.0936670131041353,-3.33143546289891,6.14999999999975));
#415=CARTESIAN_POINT('Ctrl Pts',(0.0936670131041353,-3.33143546289891,6.74999999999975));
#416=CARTESIAN_POINT('Ctrl Pts',(0.526211634915548,-3.29094774617948,6.14999999999975));
#417=CARTESIAN_POINT('Ctrl Pts',(0.526211634915548,-3.29094774617948,6.74999999999975));
#418=CARTESIAN_POINT('Ctrl Pts',(1.35143537930917,-3.04645019349824,6.14999999999975));
#419=CARTESIAN_POINT('Ctrl Pts',(1.35143537930917,-3.04645019349824,6.74999999999975));
#420=CARTESIAN_POINT('Ctrl Pts',(1.73622482337091,-2.84477762375637,6.14999999999985));
#421=CARTESIAN_POINT('Ctrl Pts',(1.73622482337091,-2.84477762375637,6.74999999999985));
#422=CARTESIAN_POINT('Ctrl Pts',(2.40683936301272,-2.30528937613474,6.14999999999985));
#423=CARTESIAN_POINT('Ctrl Pts',(2.40683936301272,-2.30528937613474,6.74999999999985));
#424=CARTESIAN_POINT('Ctrl Pts',(2.6862534632545,-1.97263203822215,6.14999999999986));
#425=CARTESIAN_POINT('Ctrl Pts',(2.6862534632545,-1.97263203822215,6.74999999999986));
#426=CARTESIAN_POINT('Ctrl Pts',(3.10184313159201,-1.21893634810288,6.14999999999986));
#427=CARTESIAN_POINT('Ctrl Pts',(3.10184313159201,-1.21893634810288,6.74999999999986));
#428=CARTESIAN_POINT('Ctrl Pts',(3.23404471955892,-0.805103338475606,6.15000000000001));
#429=CARTESIAN_POINT('Ctrl Pts',(3.23404471955892,-0.805103338475606,6.75000000000001));
#430=CARTESIAN_POINT('Ctrl Pts',(3.3323777606483,0.0499432446597951,6.15000000000001));
#431=CARTESIAN_POINT('Ctrl Pts',(3.3323777606483,0.0499432446597951,6.75000000000001));
#432=CARTESIAN_POINT('Ctrl Pts',(3.29756943962163,0.482982047518081,6.15000000000003));
#433=CARTESIAN_POINT('Ctrl Pts',(3.29756943962163,0.482982047518081,6.75000000000003));
#434=CARTESIAN_POINT('Ctrl Pts',(3.16900481489722,0.938787361522544,6.15000000000003));
#435=CARTESIAN_POINT('Ctrl Pts',(3.16900481489722,0.938787361522544,6.75000000000003));
#436=CARTESIAN_POINT('Ctrl Pts',(3.15645333141836,0.980159305705996,6.15));
#437=CARTESIAN_POINT('Ctrl Pts',(3.15645333141836,0.980159305705996,6.75));
#438=CARTESIAN_POINT('Ctrl Pts',(3.14310051309713,1.02125506291758,6.15));
#439=CARTESIAN_POINT('Ctrl Pts',(3.14310051309713,1.02125506291758,6.75));
#440=CARTESIAN_POINT('',(3.14310051309719,1.0212550629176,6.15));
#441=CARTESIAN_POINT('Ctrl Pts',(3.14310051309713,1.02125506291758,6.15));
#442=CARTESIAN_POINT('Ctrl Pts',(3.08122677967095,1.21168287115141,6.15));
#443=CARTESIAN_POINT('Ctrl Pts',(3.00214682940511,1.3961804117976,6.15000000000005));
#444=CARTESIAN_POINT('Ctrl Pts',(2.79086301588052,1.78675506982306,6.15000000000005));
#445=CARTESIAN_POINT('Ctrl Pts',(2.65158709748198,1.98758544908511,6.15));
#446=CARTESIAN_POINT('Ctrl Pts',(2.49150729060064,2.17127477760174,6.15));
#447=CARTESIAN_POINT('Ctrl Pts',(2.20877438079543,2.49570681786633,6.15));
#448=CARTESIAN_POINT('Ctrl Pts',(1.8653756070924,2.76181292459632,6.14999999999996));
#449=CARTESIAN_POINT('Ctrl Pts',(1.09590565672102,3.14741580954925,6.14999999999996));
#450=CARTESIAN_POINT('Ctrl Pts',(0.677191309427103,3.26322653474607,6.15000000000013));
#451=CARTESIAN_POINT('Ctrl Pts',(-0.181061489828176,3.3278299934571,6.15000000000013));
#452=CARTESIAN_POINT('Ctrl Pts',(-0.612394594431013,3.27600497392214,6.15));
#453=CARTESIAN_POINT('Ctrl Pts',(-1.43091715320764,3.00993553310022,6.15));
#454=CARTESIAN_POINT('Ctrl Pts',(-1.81028107538708,2.79823484376472,6.1500000000001));
#455=CARTESIAN_POINT('Ctrl Pts',(-2.46650762570569,2.24133352684694,6.1500000000001));
#456=CARTESIAN_POINT('Ctrl Pts',(-2.73709635982778,1.9014571683972,6.1499999999999));
#457=CARTESIAN_POINT('Ctrl Pts',(-3.13276348101762,1.13711427303562,6.1499999999999));
#458=CARTESIAN_POINT('Ctrl Pts',(-3.25405905261809,0.719955262508307,6.14999999999994));
#459=CARTESIAN_POINT('Ctrl Pts',(-3.32991944822386,-0.137376464136448,6.14999999999994));
#460=CARTESIAN_POINT('Ctrl Pts',(-3.28375903847143,-0.569352616412133,6.15000000000006));
#461=CARTESIAN_POINT('Ctrl Pts',(-3.02845350445105,-1.39129619682131,6.15000000000006));
#462=CARTESIAN_POINT('Ctrl Pts',(-2.82174927828445,-1.77340540949123,6.15000000000015));
#463=CARTESIAN_POINT('Ctrl Pts',(-2.27350738440352,-2.43688323823789,6.15000000000015));
#464=CARTESIAN_POINT('Ctrl Pts',(-1.93721120330695,-2.71190864475981,6.14999999999984));
#465=CARTESIAN_POINT('Ctrl Pts',(-1.17812649831419,-3.1175717746872,6.14999999999984));
#466=CARTESIAN_POINT('Ctrl Pts',(-0.762595221258865,-3.24433110900682,6.14999999999975));
#467=CARTESIAN_POINT('Ctrl Pts',(0.0936670131041353,-3.33143546289891,6.14999999999975));
#468=CARTESIAN_POINT('Ctrl Pts',(0.526211634915548,-3.29094774617948,6.14999999999975));
#469=CARTESIAN_POINT('Ctrl Pts',(1.35143537930917,-3.04645019349824,6.14999999999975));
#470=CARTESIAN_POINT('Ctrl Pts',(1.73622482337091,-2.84477762375637,6.14999999999985));
#471=CARTESIAN_POINT('Ctrl Pts',(2.40683936301272,-2.30528937613474,6.14999999999985));
#472=CARTESIAN_POINT('Ctrl Pts',(2.6862534632545,-1.97263203822215,6.14999999999986));
#473=CARTESIAN_POINT('Ctrl Pts',(3.10184313159201,-1.21893634810288,6.14999999999986));
#474=CARTESIAN_POINT('Ctrl Pts',(3.23404471955892,-0.805103338475606,6.15000000000001));
#475=CARTESIAN_POINT('Ctrl Pts',(3.3323777606483,0.0499432446597951,6.15000000000001));
#476=CARTESIAN_POINT('Ctrl Pts',(3.29756943962163,0.482982047518081,6.15000000000003));
#477=CARTESIAN_POINT('Ctrl Pts',(3.16900481489722,0.938787361522544,6.15000000000003));
#478=CARTESIAN_POINT('Ctrl Pts',(3.15645333141836,0.980159305705996,6.15));
#479=CARTESIAN_POINT('Ctrl Pts',(3.14310051309713,1.02125506291758,6.15));
#480=CARTESIAN_POINT('',(3.14310051309719,1.0212550629176,6.75));
#481=CARTESIAN_POINT('',(3.14310051309719,1.0212550629176,6.15));
#482=CARTESIAN_POINT('Ctrl Pts',(3.14310051309713,1.02125506291758,6.75));
#483=CARTESIAN_POINT('Ctrl Pts',(3.08122677967095,1.21168287115141,6.75));
#484=CARTESIAN_POINT('Ctrl Pts',(3.00214682940511,1.3961804117976,6.75000000000005));
#485=CARTESIAN_POINT('Ctrl Pts',(2.79086301588052,1.78675506982306,6.75000000000005));
#486=CARTESIAN_POINT('Ctrl Pts',(2.65158709748198,1.98758544908511,6.75));
#487=CARTESIAN_POINT('Ctrl Pts',(2.49150729060064,2.17127477760174,6.75));
#488=CARTESIAN_POINT('Ctrl Pts',(2.20877438079543,2.49570681786633,6.75));
#489=CARTESIAN_POINT('Ctrl Pts',(1.8653756070924,2.76181292459632,6.74999999999996));
#490=CARTESIAN_POINT('Ctrl Pts',(1.09590565672102,3.14741580954925,6.74999999999996));
#491=CARTESIAN_POINT('Ctrl Pts',(0.677191309427103,3.26322653474607,6.75000000000013));
#492=CARTESIAN_POINT('Ctrl Pts',(-0.181061489828176,3.3278299934571,6.75000000000013));
#493=CARTESIAN_POINT('Ctrl Pts',(-0.612394594431013,3.27600497392214,6.75));
#494=CARTESIAN_POINT('Ctrl Pts',(-1.43091715320764,3.00993553310022,6.75));
#495=CARTESIAN_POINT('Ctrl Pts',(-1.81028107538708,2.79823484376472,6.7500000000001));
#496=CARTESIAN_POINT('Ctrl Pts',(-2.46650762570569,2.24133352684694,6.7500000000001));
#497=CARTESIAN_POINT('Ctrl Pts',(-2.73709635982778,1.9014571683972,6.7499999999999));
#498=CARTESIAN_POINT('Ctrl Pts',(-3.13276348101762,1.13711427303562,6.7499999999999));
#499=CARTESIAN_POINT('Ctrl Pts',(-3.25405905261809,0.719955262508307,6.74999999999994));
#500=CARTESIAN_POINT('Ctrl Pts',(-3.32991944822386,-0.137376464136448,6.74999999999994));
#501=CARTESIAN_POINT('Ctrl Pts',(-3.28375903847143,-0.569352616412133,6.75000000000006));
#502=CARTESIAN_POINT('Ctrl Pts',(-3.02845350445105,-1.39129619682131,6.75000000000006));
#503=CARTESIAN_POINT('Ctrl Pts',(-2.82174927828445,-1.77340540949123,6.75000000000015));
#504=CARTESIAN_POINT('Ctrl Pts',(-2.27350738440352,-2.43688323823789,6.75000000000015));
#505=CARTESIAN_POINT('Ctrl Pts',(-1.93721120330695,-2.71190864475981,6.74999999999984));
#506=CARTESIAN_POINT('Ctrl Pts',(-1.17812649831419,-3.1175717746872,6.74999999999984));
#507=CARTESIAN_POINT('Ctrl Pts',(-0.762595221258865,-3.24433110900682,6.74999999999975));
#508=CARTESIAN_POINT('Ctrl Pts',(0.0936670131041353,-3.33143546289891,6.74999999999975));
#509=CARTESIAN_POINT('Ctrl Pts',(0.526211634915548,-3.29094774617948,6.74999999999975));
#510=CARTESIAN_POINT('Ctrl Pts',(1.35143537930917,-3.04645019349824,6.74999999999975));
#511=CARTESIAN_POINT('Ctrl Pts',(1.73622482337091,-2.84477762375637,6.74999999999985));
#512=CARTESIAN_POINT('Ctrl Pts',(2.40683936301272,-2.30528937613474,6.74999999999985));
#513=CARTESIAN_POINT('Ctrl Pts',(2.6862534632545,-1.97263203822215,6.74999999999986));
#514=CARTESIAN_POINT('Ctrl Pts',(3.10184313159201,-1.21893634810288,6.74999999999986));
#515=CARTESIAN_POINT('Ctrl Pts',(3.23404471955892,-0.805103338475606,6.75000000000001));
#516=CARTESIAN_POINT('Ctrl Pts',(3.3323777606483,0.0499432446597951,6.75000000000001));
#517=CARTESIAN_POINT('Ctrl Pts',(3.29756943962163,0.482982047518081,6.75000000000003));
#518=CARTESIAN_POINT('Ctrl Pts',(3.16900481489722,0.938787361522544,6.75000000000003));
#519=CARTESIAN_POINT('Ctrl Pts',(3.15645333141836,0.980159305705996,6.75));
#520=CARTESIAN_POINT('Ctrl Pts',(3.14310051309713,1.02125506291758,6.75));
#521=CARTESIAN_POINT('Origin',(0.,0.,6.75));
#522=CARTESIAN_POINT('',(-3.05,4.16333634234434E-16,6.75));
#523=CARTESIAN_POINT('Origin',(0.,0.,6.75));
#524=CARTESIAN_POINT('Ctrl Pts',(8.41165588586744,2.7331121372564,13.9765571137102));
#525=CARTESIAN_POINT('Ctrl Pts',(8.69786772607259,1.85224249511889,13.9765571137102));
#526=CARTESIAN_POINT('Ctrl Pts',(9.03854964579171,-0.292498967261162,13.9765571137103));
#527=CARTESIAN_POINT('Ctrl Pts',(8.33413806153703,-3.65562471914458,13.9765571137104));
#528=CARTESIAN_POINT('Ctrl Pts',(6.16337741476673,-6.69525331998634,13.9765571137104));
#529=CARTESIAN_POINT('Ctrl Pts',(2.95503944282979,-8.60759495172454,13.9765571137104));
#530=CARTESIAN_POINT('Ctrl Pts',(-0.504612277937543,-9.03787309387191,13.9765571137104));
#531=CARTESIAN_POINT('Ctrl Pts',(-3.61760199310427,-8.24858033637609,13.9765571137105));
#532=CARTESIAN_POINT('Ctrl Pts',(-6.10188480596466,-6.62677089023243,13.9765571137107));
#533=CARTESIAN_POINT('Ctrl Pts',(-7.9186302119935,-4.28763203102229,13.9765571137107));
#534=CARTESIAN_POINT('Ctrl Pts',(-9.21480271175107,-0.545843105192886,13.9765571137105));
#535=CARTESIAN_POINT('Ctrl Pts',(-8.53805212921517,3.50785706541211,13.9765571137104));
#536=CARTESIAN_POINT('Ctrl Pts',(-6.09756124034531,6.62762945013371,13.9765571137105));
#537=CARTESIAN_POINT('Ctrl Pts',(-3.61925357171967,8.24581711776507,13.9765571137104));
#538=CARTESIAN_POINT('Ctrl Pts',(0.238541684843864,9.23469809880718,13.9765571137107));
#539=CARTESIAN_POINT('Ctrl Pts',(5.27960664565881,7.93859500121883,13.9765571137101));
#540=CARTESIAN_POINT('Ctrl Pts',(7.80157275279978,4.61075532181182,13.9765571137112));
#541=CARTESIAN_POINT('Ctrl Pts',(8.41165588586826,2.73311213725694,13.9765571137112));
#542=CARTESIAN_POINT('Ctrl Pts',(6.6554707616105,2.16249311247674,11.3677047424732));
#543=CARTESIAN_POINT('Ctrl Pts',(6.88197590175432,1.46551293140592,11.3677047424732));
#544=CARTESIAN_POINT('Ctrl Pts',(7.15144396689912,-0.231432063896566,11.3677047424732));
#545=CARTESIAN_POINT('Ctrl Pts',(6.59413710356415,-2.892399348342,11.3677047424734));
#546=CARTESIAN_POINT('Ctrl Pts',(4.87660643332923,-5.29742996918996,11.3677047424734));
#547=CARTESIAN_POINT('Ctrl Pts',(2.33804748778792,-6.81048637410879,11.3677047424734));
#548=CARTESIAN_POINT('Ctrl Pts',(-0.399187745361603,-7.15096089761718,11.3677047424734));
#549=CARTESIAN_POINT('Ctrl Pts',(-2.86243063414423,-6.52642544548743,11.3677047424735));
#550=CARTESIAN_POINT('Ctrl Pts',(-4.82775369072448,-5.2432837424193,11.3677047424736));
#551=CARTESIAN_POINT('Ctrl Pts',(-6.26558116934649,-3.39238680764401,11.3677047424736));
#552=CARTESIAN_POINT('Ctrl Pts',(-7.2908331666851,-0.431976871282634,11.3677047424734));
#553=CARTESIAN_POINT('Ctrl Pts',(-6.75534613433694,2.77558287726356,11.3677047424733));
#554=CARTESIAN_POINT('Ctrl Pts',(-4.82474916183999,5.24378538282763,11.3677047424734));
#555=CARTESIAN_POINT('Ctrl Pts',(-2.86336840943521,6.52447592994324,11.3677047424734));
#556=CARTESIAN_POINT('Ctrl Pts',(0.188257871707664,7.30647150180161,11.3677047424736));
#557=CARTESIAN_POINT('Ctrl Pts',(4.17832219346903,6.28127834398207,11.3677047424731));
#558=CARTESIAN_POINT('Ctrl Pts',(6.17112506052869,3.64805660949961,11.3677047424742));
#559=CARTESIAN_POINT('Ctrl Pts',(6.65547076161112,2.16249311247713,11.3677047424741));
#560=CARTESIAN_POINT('Ctrl Pts',(4.89928563735357,1.59187408769708,8.75885237123617));
#561=CARTESIAN_POINT('Ctrl Pts',(5.06593829359869,1.07883875312582,8.75885237123615));
#562=CARTESIAN_POINT('Ctrl Pts',(5.26445140187522,-0.170362108321554,8.75885237123628));
#563=CARTESIAN_POINT('Ctrl Pts',(4.85413615000416,-2.12918661390638,8.75885237123628));
#564=CARTESIAN_POINT('Ctrl Pts',(3.58977944702478,-3.89957264141104,8.75885237123635));
#565=CARTESIAN_POINT('Ctrl Pts',(1.72117240595445,-5.0134237094248,8.75885237123628));
#566=CARTESIAN_POINT('Ctrl Pts',(-0.293978026825851,-5.26400511875331,8.75885237123633));
#567=CARTESIAN_POINT('Ctrl Pts',(-2.10692502494577,-4.80432057138338,8.7588523712364));
#568=CARTESIAN_POINT('Ctrl Pts',(-3.55416224403089,-3.85964728416632,8.75885237123654));
#569=CARTESIAN_POINT('Ctrl Pts',(-4.61192551358508,-2.49736240690642,8.75885237123654));
#570=CARTESIAN_POINT('Ctrl Pts',(-5.36717401329355,-0.31782604482809,8.75885237123634));
#571=CARTESIAN_POINT('Ctrl Pts',(-4.97303574591519,2.04302054912061,8.75885237123628));
#572=CARTESIAN_POINT('Ctrl Pts',(-3.55122766316658,3.86032501326847,8.75885237123641));
#573=CARTESIAN_POINT('Ctrl Pts',(-2.10825595736129,4.80247436366764,8.75885237123627));
#574=CARTESIAN_POINT('Ctrl Pts',(0.139417332408612,5.37886517833648,8.75885237123651));
#575=CARTESIAN_POINT('Ctrl Pts',(3.0740630087634,4.62365317410733,8.75885237123614));
#576=CARTESIAN_POINT('Ctrl Pts',(4.54558445666069,2.6855541898043,8.75885237123676));
#577=CARTESIAN_POINT('Ctrl Pts',(4.89928563735399,1.59187408769733,8.75885237123692));
#578=CARTESIAN_POINT('Ctrl Pts',(3.14310051309663,1.02125506291742,6.14999999999917));
#579=CARTESIAN_POINT('Ctrl Pts',(3.25004646928042,0.692109189412852,6.14999999999917));
#580=CARTESIAN_POINT('Ctrl Pts',(3.37734572298263,-0.109295204956959,6.14999999999922));
#581=CARTESIAN_POINT('Ctrl Pts',(3.11413519203128,-1.3659612431038,6.14999999999924));
#582=CARTESIAN_POINT('Ctrl Pts',(2.30300846558729,-2.50174929061466,6.14999999999929));
#583=CARTESIAN_POINT('Ctrl Pts',(1.10418045091259,-3.21631513180905,6.14999999999925));
#584=CARTESIAN_POINT('Ctrl Pts',(-0.188553494249912,-3.37709292249858,6.14999999999928));
#585=CARTESIAN_POINT('Ctrl Pts',(-1.35175366598573,-3.08216568049473,6.14999999999935));
#586=CARTESIAN_POINT('Ctrl Pts',(-2.28003112879071,-2.4761601363532,6.14999999999944));
#587=CARTESIAN_POINT('Ctrl Pts',(-2.95887647093807,-1.60211718352814,6.14999999999945));
#588=CARTESIAN_POINT('Ctrl Pts',(-3.44320446822758,-0.203959810917838,6.1499999999993));
#589=CARTESIAN_POINT('Ctrl Pts',(-3.19032975103697,1.31074636097207,6.14999999999925));
#590=CARTESIAN_POINT('Ctrl Pts',(-2.27841558466126,2.47648094596239,6.14999999999932));
#591=CARTESIAN_POINT('Ctrl Pts',(-1.35237079507683,3.08113317584581,6.14999999999925));
#592=CARTESIAN_POINT('Ctrl Pts',(0.0891335192724115,3.45063858133092,6.14999999999942));
#593=CARTESIAN_POINT('Ctrl Pts',(1.97277855657362,2.96633651687057,6.14999999999911));
#594=CARTESIAN_POINT('Ctrl Pts',(2.91513676438959,1.7228554774921,6.14999999999976));
#595=CARTESIAN_POINT('Ctrl Pts',(3.14310051309685,1.02125506291752,6.14999999999976));
#596=CARTESIAN_POINT('',(8.41165588586743,2.7331121372564,13.9765571137102));
#597=CARTESIAN_POINT('Ctrl Pts',(8.41165588586744,2.7331121372564,13.9765571137102));
#598=CARTESIAN_POINT('Ctrl Pts',(6.6554707616105,2.16249311247674,11.3677047424732));
#599=CARTESIAN_POINT('Ctrl Pts',(4.89928563735357,1.59187408769708,8.75885237123617));
#600=CARTESIAN_POINT('Ctrl Pts',(3.14310051309663,1.02125506291742,6.14999999999917));
#601=CARTESIAN_POINT('',(-2.92725765858871E-5,8.84453824098298,13.9765571137104));
#602=CARTESIAN_POINT('Ctrl Pts',(8.41165588586756,2.73311213725644,13.9765571137101));
#603=CARTESIAN_POINT('Ctrl Pts',(7.80157275279916,4.61075532181125,13.9765571137101));
#604=CARTESIAN_POINT('Ctrl Pts',(6.54058969922875,6.2746751615147,13.9765571137095));
#605=CARTESIAN_POINT('Ctrl Pts',(4.89938960356736,7.36649733608089,13.9765571137094));
#606=CARTESIAN_POINT('Ctrl Pts',(3.46079865090916,8.32353207328003,13.9765571137092));
#607=CARTESIAN_POINT('Ctrl Pts',(1.73007298804684,8.84100317415659,13.9765571137094));
#608=CARTESIAN_POINT('Ctrl Pts',(-0.000406751184537527,8.84559380103284,
13.9765571137094));
#609=CARTESIAN_POINT('Ctrl Pts',(-0.00040675118452863,8.84559380103348,
13.9765571137103));
#610=CARTESIAN_POINT('Ctrl Pts',(-0.244125103716998,8.84624033851901,13.9765571137103));
#611=CARTESIAN_POINT('Ctrl Pts',(-0.487838578228171,8.83671362886376,13.9765571137103));
#612=CARTESIAN_POINT('Ctrl Pts',(-0.730730378444097,8.81680885371484,13.9765571137103));
#613=CARTESIAN_POINT('Ctrl Pts',(-1.70233667404817,8.73718654933864,13.9765571137103));
#614=CARTESIAN_POINT('Ctrl Pts',(-2.66079512288388,8.49150183355177,13.9765571137102));
#615=CARTESIAN_POINT('Ctrl Pts',(-3.55307562540601,8.09896153105311,13.9765571137102));
#616=CARTESIAN_POINT('Ctrl Pts',(-4.44535612792813,7.70642122855446,13.9765571137102));
#617=CARTESIAN_POINT('Ctrl Pts',(-5.27145868413666,7.16702533934401,13.9765571137102));
#618=CARTESIAN_POINT('Ctrl Pts',(-5.98957132334965,6.5073558466486,13.9765571137102));
#619=CARTESIAN_POINT('Ctrl Pts',(-6.70768396256264,5.84768635395319,13.9765571137102));
#620=CARTESIAN_POINT('Ctrl Pts',(-7.31780668478009,5.06774325777281,13.9765571137102));
#621=CARTESIAN_POINT('Ctrl Pts',(-7.78095104813638,4.20997284610214,13.9765571137102));
#622=CARTESIAN_POINT('Ctrl Pts',(-8.70723977484897,2.49443202276081,13.9765571137101));
#623=CARTESIAN_POINT('Ctrl Pts',(-9.04561506611691,0.467581937458353,13.9765571137102));
#624=CARTESIAN_POINT('Ctrl Pts',(-8.72634932995371,-1.45529773291891,13.9765571137103));
#625=CARTESIAN_POINT('Ctrl Pts',(-8.56671646187211,-2.41673756810754,13.9765571137103));
#626=CARTESIAN_POINT('Ctrl Pts',(-8.24267333693273,-3.35218479956487,13.9765571137104));
#627=CARTESIAN_POINT('Ctrl Pts',(-7.77786087345823,-4.20976489182855,13.9765571137104));
#628=CARTESIAN_POINT('Ctrl Pts',(-7.31304840998374,-5.06734498409223,13.9765571137104));
#629=CARTESIAN_POINT('Ctrl Pts',(-6.70746660797414,-5.84705793716226,13.9765571137104));
#630=CARTESIAN_POINT('Ctrl Pts',(-5.99062857149262,-6.50721598805455,13.9765571137104));
#631=CARTESIAN_POINT('Ctrl Pts',(-5.27379053501109,-7.16737403894684,13.9765571137104));
#632=CARTESIAN_POINT('Ctrl Pts',(-4.44569626405764,-7.70797718766138,13.9765571137103));
#633=CARTESIAN_POINT('Ctrl Pts',(-3.55272763393989,-8.09970841701801,13.9765571137103));
#634=CARTESIAN_POINT('Ctrl Pts',(-2.65975900382214,-8.49143964637463,13.9765571137102));
#635=CARTESIAN_POINT('Ctrl Pts',(-1.7019160145401,-8.73429895637334,13.9765571137102));
#636=CARTESIAN_POINT('Ctrl Pts',(-0.730460167063748,-8.81458230102058,13.9765571137102));
#637=CARTESIAN_POINT('Ctrl Pts',(0.483859642281681,-8.91493648182962,13.9765571137102));
#638=CARTESIAN_POINT('Ctrl Pts',(1.71944954255571,-8.761265716777,13.9765571137101));
#639=CARTESIAN_POINT('Ctrl Pts',(2.87196748801553,-8.36570672896099,13.9765571137101));
#640=CARTESIAN_POINT('Ctrl Pts',(4.02448543347535,-7.97014774114498,13.9765571137101));
#641=CARTESIAN_POINT('Ctrl Pts',(5.09393142412098,-7.33270053056559,13.9765571137102));
#642=CARTESIAN_POINT('Ctrl Pts',(5.99044786057217,-6.50737215846895,13.9765571137102));
#643=CARTESIAN_POINT('Ctrl Pts',(6.88696429702336,-5.6820437863723,13.9765571137102));
#644=CARTESIAN_POINT('Ctrl Pts',(7.61055117928011,-4.6688342527584,13.9765571137101));
#645=CARTESIAN_POINT('Ctrl Pts',(8.0999554146575,-3.55296757437848,13.9765571137101));
#646=CARTESIAN_POINT('Ctrl Pts',(8.58935965003488,-2.43710089599857,13.9765571137101));
#647=CARTESIAN_POINT('Ctrl Pts',(8.84458123853291,-1.21857707285265,13.9765571137101));
#648=CARTESIAN_POINT('Ctrl Pts',(8.84480801960734,-8.2039801708321E-6,13.97655711371));
#649=CARTESIAN_POINT('Ctrl Pts',(8.8449803732239,0.926104136363511,13.97655711371));
#650=CARTESIAN_POINT('Ctrl Pts',(8.69786772607241,1.85224249511885,13.9765571137099));
#651=CARTESIAN_POINT('Ctrl Pts',(8.41165588586727,2.73311213725634,13.9765571137099));
#652=CARTESIAN_POINT('Ctrl Pts',(-3.30967835177059E-5,9.99999999994538,
17.6090117451042));
#653=CARTESIAN_POINT('Ctrl Pts',(0.826713208136078,10.0000027362097,17.6090117451042));
#654=CARTESIAN_POINT('Ctrl Pts',(3.67679066310921,9.65166079710907,17.6090117451042));
#655=CARTESIAN_POINT('Ctrl Pts',(8.01821151898056,6.98496691435884,17.6090117451042));
#656=CARTESIAN_POINT('Ctrl Pts',(10.568638095393,1.16954098910035,17.6090117451042));
#657=CARTESIAN_POINT('Ctrl Pts',(9.35196483085947,-5.06199562981699,17.6090117451043));
#658=CARTESIAN_POINT('Ctrl Pts',(4.8017562287207,-9.48620429424325,17.6090117451042));
#659=CARTESIAN_POINT('Ctrl Pts',(-1.46081084630609,-10.5355780728772,17.6090117451042));
#660=CARTESIAN_POINT('Ctrl Pts',(-6.55033169123199,-8.12863680237189,17.6090117451044));
#661=CARTESIAN_POINT('Ctrl Pts',(-9.3401381378961,-4.25565683728012,17.6090117451044));
#662=CARTESIAN_POINT('Ctrl Pts',(-10.5940341779897,1.04818105548065,17.6090117451042));
#663=CARTESIAN_POINT('Ctrl Pts',(-8.50364121706081,6.40299353382826,17.6090117451044));
#664=CARTESIAN_POINT('Ctrl Pts',(-3.98530365079494,9.45685464713024,17.6090117451043));
#665=CARTESIAN_POINT('Ctrl Pts',(-1.33199354180269,9.99999559158472,17.6090117451044));
#666=CARTESIAN_POINT('Ctrl Pts',(-3.30967835377593E-5,9.99999999994538,
17.6090117451044));
#667=CARTESIAN_POINT('Ctrl Pts',(-3.18220479254367E-5,9.61484608029073,
16.3981935346382));
#668=CARTESIAN_POINT('Ctrl Pts',(0.79490167195681,9.61495280469383,16.3981935346382));
#669=CARTESIAN_POINT('Ctrl Pts',(3.53515772297159,9.27982368215141,16.3981935346381));
#670=CARTESIAN_POINT('Ctrl Pts',(7.70940421068375,6.71599554244999,16.3981935346384));
#671=CARTESIAN_POINT('Ctrl Pts',(10.1615480185597,1.12446996397987,16.3981935346379));
#672=CARTESIAN_POINT('Ctrl Pts',(8.99177063899881,-4.86703326194001,16.3981935346385));
#673=CARTESIAN_POINT('Ctrl Pts',(4.61683069759328,-9.12081081949701,16.3981935346383));
#674=CARTESIAN_POINT('Ctrl Pts',(-1.40456936821218,-10.129818811451,16.3981935346383));
#675=CARTESIAN_POINT('Ctrl Pts',(-6.29802341213242,-7.81557466386782,16.3981935346387));
#676=CARTESIAN_POINT('Ctrl Pts',(-8.98047477630278,-4.09172634056872,16.3981935346388));
#677=CARTESIAN_POINT('Ctrl Pts',(-10.1860538782714,1.00785035659143,16.3981935346382));
#678=CARTESIAN_POINT('Ctrl Pts',(-8.17588316810727,6.15626095969863,16.3981935346386));
#679=CARTESIAN_POINT('Ctrl Pts',(-3.83208706682365,9.09275850081235,16.3981935346383));
#680=CARTESIAN_POINT('Ctrl Pts',(-1.28028665975402,9.61463194661955,16.3981935346385));
#681=CARTESIAN_POINT('Ctrl Pts',(-3.18220478878048E-5,9.61484608029088,
16.3981935346386));
#682=CARTESIAN_POINT('Ctrl Pts',(-3.05473123331676E-5,9.22969216063609,
15.1873753241723));
#683=CARTESIAN_POINT('Ctrl Pts',(0.763001194551716,9.22959059259682,15.1873753241723));
#684=CARTESIAN_POINT('Ctrl Pts',(3.39358450255057,8.90828541590544,15.1873753241723));
#685=CARTESIAN_POINT('Ctrl Pts',(7.40054514872566,6.44685207054626,15.1873753241723));
#686=CARTESIAN_POINT('Ctrl Pts',(9.75456245586368,1.07947602537531,15.1873753241722));
#687=CARTESIAN_POINT('Ctrl Pts',(8.63157524939091,-4.67206376026112,15.1873753241725));
#688=CARTESIAN_POINT('Ctrl Pts',(4.43185719002974,-8.75550313901183,15.1873753241725));
#689=CARTESIAN_POINT('Ctrl Pts',(-1.34826121740046,-9.72399157711785,15.1873753241725));
#690=CARTESIAN_POINT('Ctrl Pts',(-6.04577419255286,-7.50246604310652,15.1873753241728));
#691=CARTESIAN_POINT('Ctrl Pts',(-8.62058425530606,-3.92786246051396,15.1873753241728));
#692=CARTESIAN_POINT('Ctrl Pts',(-9.77791434111897,0.967398441761412,15.1873753241726));
#693=CARTESIAN_POINT('Ctrl Pts',(-7.84883604218294,5.90988469083078,15.1873753241726));
#694=CARTESIAN_POINT('Ctrl Pts',(-3.6780336381284,8.72824740295833,15.1873753241726));
#695=CARTESIAN_POINT('Ctrl Pts',(-1.22979366377661,9.22989798695561,15.187375324173));
#696=CARTESIAN_POINT('Ctrl Pts',(-3.05473122378503E-5,9.22969216063639,
15.1873753241728));
#697=CARTESIAN_POINT('Ctrl Pts',(-2.92725767408984E-5,8.84453824098145,
13.9765571137064));
#698=CARTESIAN_POINT('Ctrl Pts',(0.731189658372449,8.84454066108092,13.9765571137064));
#699=CARTESIAN_POINT('Ctrl Pts',(3.25195156241295,8.53644830094778,13.9765571137063));
#700=CARTESIAN_POINT('Ctrl Pts',(7.09173784042885,6.1778806986374,13.9765571137065));
#701=CARTESIAN_POINT('Ctrl Pts',(9.34747237903044,1.03440500025483,13.976557113706));
#702=CARTESIAN_POINT('Ctrl Pts',(8.27138105753025,-4.47710139238415,13.9765571137067));
#703=CARTESIAN_POINT('Ctrl Pts',(4.24693165890231,-8.39010966426559,13.9765571137066));
#704=CARTESIAN_POINT('Ctrl Pts',(-1.29201973930655,-9.31823231569163,13.9765571137066));
#705=CARTESIAN_POINT('Ctrl Pts',(-5.79346591345328,-7.18940390460245,13.976557113707));
#706=CARTESIAN_POINT('Ctrl Pts',(-8.26092089371274,-3.76393196380256,13.9765571137071));
#707=CARTESIAN_POINT('Ctrl Pts',(-9.36993404140063,0.927067742872195,13.9765571137066));
#708=CARTESIAN_POINT('Ctrl Pts',(-7.5210779932294,5.66315211670116,13.9765571137069));
#709=CARTESIAN_POINT('Ctrl Pts',(-3.52481705415711,8.36415125664044,13.9765571137067));
#710=CARTESIAN_POINT('Ctrl Pts',(-1.17808678172794,8.84453434199044,13.976557113707));
#711=CARTESIAN_POINT('Ctrl Pts',(-2.92725765878958E-5,8.84453824098189,
13.976557113707));
#712=CARTESIAN_POINT('',(-3.28617060657546E-5,9.99999999994601,17.6090117451036));
#713=CARTESIAN_POINT('',(10.,1.22464679914735E-15,17.6090117451037));
#714=CARTESIAN_POINT('Ctrl Pts',(10.,2.77555756156289E-16,17.6090117451037));
#715=CARTESIAN_POINT('Ctrl Pts',(10.,-1.2131619526041,17.6090117451037));
#716=CARTESIAN_POINT('Ctrl Pts',(9.77922365165481,-2.4170365978646,17.6090117451035));
#717=CARTESIAN_POINT('Ctrl Pts',(8.885165666198,-4.76963392264704,17.6090117451035));
#718=CARTESIAN_POINT('Ctrl Pts',(8.1892644532153,-5.88485551115348,17.6090117451035));
#719=CARTESIAN_POINT('Ctrl Pts',(6.40914705583245,-7.78578388181408,17.6090117451035));
#720=CARTESIAN_POINT('Ctrl Pts',(5.34194754380718,-8.55331474206429,17.6090117451035));
#721=CARTESIAN_POINT('Ctrl Pts',(2.97341446380664,-9.63609851626648,17.6090117451035));
#722=CARTESIAN_POINT('Ctrl Pts',(1.69472592156261,-9.94100056531289,17.6090117451035));
#723=CARTESIAN_POINT('Ctrl Pts',(-0.907551478011088,-10.0435023405743,17.6090117451035));
#724=CARTESIAN_POINT('Ctrl Pts',(-2.2062611713351,-9.84012198065762,17.6090117451035));
#725=CARTESIAN_POINT('Ctrl Pts',(-4.65262203352269,-8.94699384860462,17.6090117451035));
#726=CARTESIAN_POINT('Ctrl Pts',(-5.77688457148717,-8.26578461862533,17.6090117451035));
#727=CARTESIAN_POINT('Ctrl Pts',(-7.70101043137284,-6.51076255220848,17.6090117451035));
#728=CARTESIAN_POINT('Ctrl Pts',(-8.48247805822993,-5.45372869393054,17.6090117451035));
#729=CARTESIAN_POINT('Ctrl Pts',(-9.354667908798,-3.61022831781501,17.6090117451035));
#730=CARTESIAN_POINT('Ctrl Pts',(-9.59530555176136,-2.91095715512719,17.6090117451035));
#731=CARTESIAN_POINT('Ctrl Pts',(-9.9184659981754,-1.47227451760863,17.6090117451035));
#732=CARTESIAN_POINT('Ctrl Pts',(-9.99999999999991,-0.737265225115245,17.6090117451038));
#733=CARTESIAN_POINT('Ctrl Pts',(-10.,-1.24192323092132E-12,17.6090117451038));
#734=CARTESIAN_POINT('Ctrl Pts',(-10.0000000000002,1.30214795262245,17.6090117451038));
#735=CARTESIAN_POINT('Ctrl Pts',(-9.74566160642203,2.59184666669038,17.6090117451037));
#736=CARTESIAN_POINT('Ctrl Pts',(-8.75693986231396,5.00115925251778,17.6090117451038));
#737=CARTESIAN_POINT('Ctrl Pts',(-8.03200918133522,6.09773877205076,17.6090117451036));
#738=CARTESIAN_POINT('Ctrl Pts',(-6.20261637375738,7.95129803857416,17.6090117451036));
#739=CARTESIAN_POINT('Ctrl Pts',(-5.11564415814654,8.69055666948082,17.6090117451033));
#740=CARTESIAN_POINT('Ctrl Pts',(-2.7195127258307,9.71081057872803,17.6090117451033));
#741=CARTESIAN_POINT('Ctrl Pts',(-1.43326177450252,9.98205150495843,17.6090117451037));
#742=CARTESIAN_POINT('Ctrl Pts',(-0.0874831314376918,9.99971301530254,17.6090117451038));
#743=CARTESIAN_POINT('Ctrl Pts',(-0.0437514756636094,9.99999985627919,17.6090117451037));
#744=CARTESIAN_POINT('Ctrl Pts',(-3.28617060235662E-5,9.99999999994601,
17.6090117451037));
#745=CARTESIAN_POINT('Ctrl Pts',(-3.28617060165375E-5,9.99999999994605,
17.6090117451039));
#746=CARTESIAN_POINT('Ctrl Pts',(0.826713364987743,10.0000027170389,17.6090117451039));
#747=CARTESIAN_POINT('Ctrl Pts',(1.65416300180632,9.89887022362464,17.6090117451039));
#748=CARTESIAN_POINT('Ctrl Pts',(2.45541975251191,9.69562818950113,17.6090117451039));
#749=CARTESIAN_POINT('Ctrl Pts',(4.41402128142381,9.19882094460377,17.6090117451038));
#750=CARTESIAN_POINT('Ctrl Pts',(6.21611640020215,8.09189392948127,17.6090117451038));
#751=CARTESIAN_POINT('Ctrl Pts',(7.54223505566004,6.56919276771028,17.6090117451038));
#752=CARTESIAN_POINT('Ctrl Pts',(8.86835371111794,5.0464916059393,17.6090117451038));
#753=CARTESIAN_POINT('Ctrl Pts',(9.71849590325539,3.10801629751982,17.6090117451038));
#754=CARTESIAN_POINT('Ctrl Pts',(9.94078812190188,1.10018920682386,17.6090117451039));
#755=CARTESIAN_POINT('Ctrl Pts',(9.98120488892851,0.735129735788236,17.6090117451039));
#756=CARTESIAN_POINT('Ctrl Pts',(10.0008662849306,0.367777643850906,17.6090117451039));
#757=CARTESIAN_POINT('Ctrl Pts',(10.0002066344796,0.000360267498878124,
17.6090117451039));
#758=CARTESIAN_POINT('Ctrl Pts',(-3.30967835177059E-5,9.99999999994538,
17.6090117451042));
#759=CARTESIAN_POINT('Ctrl Pts',(-3.18220479254367E-5,9.61484608029073,
16.3981935346382));
#760=CARTESIAN_POINT('Ctrl Pts',(-3.05473123331676E-5,9.22969216063609,
15.1873753241723));
#761=CARTESIAN_POINT('Ctrl Pts',(-2.92725767408984E-5,8.84453824098145,
13.9765571137064));
#762=CARTESIAN_POINT('Origin',(0.,0.,5.75));
#763=CARTESIAN_POINT('',(-4.312,5.28067699792339E-16,6.));
#764=CARTESIAN_POINT('Origin',(0.,0.,6.));
#765=CARTESIAN_POINT('',(-3.812,-4.66835359834971E-16,5.5));
#766=CARTESIAN_POINT('',(-4.062,-4.97451529813655E-16,5.75));
#767=CARTESIAN_POINT('Origin',(0.,0.,5.5));
#768=CARTESIAN_POINT('Origin',(0.,0.,6.));
#769=CARTESIAN_POINT('',(-7.,-8.57252759403147E-16,6.));
#770=CARTESIAN_POINT('Origin',(0.,0.,6.));
#771=CARTESIAN_POINT('Origin',(0.,0.,0.));
#772=CARTESIAN_POINT('',(-3.812,-4.66835359834971E-16,0.));
#773=CARTESIAN_POINT('',(-3.812,-4.66835359834971E-16,0.));
#774=CARTESIAN_POINT('Origin',(0.,0.,0.));
#775=CARTESIAN_POINT('Origin',(0.,0.,0.));
#776=CARTESIAN_POINT('',(-3.05,3.73517273739943E-16,0.));
#777=CARTESIAN_POINT('',(-3.05,-3.73517273739943E-16,0.));
#778=CARTESIAN_POINT('Origin',(0.,0.,0.));
#779=CARTESIAN_POINT('Origin',(0.,0.,6.));
#780=CARTESIAN_POINT('',(10.,1.22464679914735E-15,29.));
#781=CARTESIAN_POINT('',(10.,1.22464679914735E-15,6.));
#782=CARTESIAN_POINT('Origin',(0.,0.,29.));
#783=CARTESIAN_POINT('Origin',(0.,0.,10.25));
#784=CARTESIAN_POINT('',(-11.,1.34711147906209E-15,14.5));
#785=CARTESIAN_POINT('',(-9.,1.10218211923262E-15,10.25));
#786=CARTESIAN_POINT('Origin',(0.,0.,14.5));
#787=CARTESIAN_POINT('Origin',(0.,0.,0.));
#788=CARTESIAN_POINT('',(-11.,1.34711147906209E-15,27.));
#789=CARTESIAN_POINT('Origin',(0.,0.,27.));
#790=CARTESIAN_POINT('',(-11.,-1.34711147906209E-15,0.));
#791=CARTESIAN_POINT('Origin',(0.,0.,29.));
#792=CARTESIAN_POINT('',(-14.,1.71450551880629E-15,30.));
#793=CARTESIAN_POINT('',(14.,1.71450551880629E-15,30.));
#794=CARTESIAN_POINT('Origin',(0.,0.,30.));
#795=CARTESIAN_POINT('Origin',(0.,0.,30.));
#796=CARTESIAN_POINT('',(-13.,-1.59204083889156E-15,29.));
#797=CARTESIAN_POINT('Origin',(0.,0.,6.));
#798=CARTESIAN_POINT('',(14.,1.71450551880629E-15,37.));
#799=CARTESIAN_POINT('Origin',(0.,0.,37.));
#800=CARTESIAN_POINT('',(14.,1.71450551880629E-15,6.));
#801=CARTESIAN_POINT('Origin',(0.,0.,37.));
#802=CARTESIAN_POINT('',(-11.1,-1.35935794705356E-15,37.));
#803=CARTESIAN_POINT('Origin',(0.,0.,37.));
#804=CARTESIAN_POINT('Origin',(0.,0.,29.));
#805=CARTESIAN_POINT('',(-11.1,-1.35935794705356E-15,29.));
#806=CARTESIAN_POINT('Origin',(0.,0.,29.));
#807=CARTESIAN_POINT('',(-11.1,-1.35935794705356E-15,29.));
#808=CARTESIAN_POINT('Origin',(0.,0.,29.));
#809=CARTESIAN_POINT('Origin',(0.,0.,0.));
#810=UNCERTAINTY_MEASURE_WITH_UNIT(LENGTH_MEASURE(0.01),#814,
'DISTANCE_ACCURACY_VALUE',
'Maximum model space distance between geometric entities at asserted c
onnectivities');
#811=UNCERTAINTY_MEASURE_WITH_UNIT(LENGTH_MEASURE(0.01),#814,
'DISTANCE_ACCURACY_VALUE',
'Maximum model space distance between geometric entities at asserted c
onnectivities');
#812=(
GEOMETRIC_REPRESENTATION_CONTEXT(3)
GLOBAL_UNCERTAINTY_ASSIGNED_CONTEXT((#810))
GLOBAL_UNIT_ASSIGNED_CONTEXT((#814,#816,#817))
REPRESENTATION_CONTEXT('','3D')
);
#813=(
GEOMETRIC_REPRESENTATION_CONTEXT(3)
GLOBAL_UNCERTAINTY_ASSIGNED_CONTEXT((#811))
GLOBAL_UNIT_ASSIGNED_CONTEXT((#814,#816,#817))
REPRESENTATION_CONTEXT('','3D')
);
#814=(
LENGTH_UNIT()
NAMED_UNIT(*)
SI_UNIT(.MILLI.,.METRE.)
);
#815=(
LENGTH_UNIT()
NAMED_UNIT(*)
SI_UNIT($,.METRE.)
);
#816=(
NAMED_UNIT(*)
PLANE_ANGLE_UNIT()
SI_UNIT($,.RADIAN.)
);
#817=(
NAMED_UNIT(*)
SI_UNIT($,.STERADIAN.)
SOLID_ANGLE_UNIT()
);
#818=SHAPE_DEFINITION_REPRESENTATION(#819,#820);
#819=PRODUCT_DEFINITION_SHAPE('',$,#822);
#820=SHAPE_REPRESENTATION('',(#264),#812);
#821=PRODUCT_DEFINITION_CONTEXT('part definition',#826,'design');
#822=PRODUCT_DEFINITION('(Unsaved)','(Unsaved)',#823,#821);
#823=PRODUCT_DEFINITION_FORMATION('',$,#828);
#824=PRODUCT_RELATED_PRODUCT_CATEGORY('(Unsaved)','(Unsaved)',(#828));
#825=APPLICATION_PROTOCOL_DEFINITION('international standard',
'ap242_managed_model_based_3d_engineering',2011,#826);
#826=APPLICATION_CONTEXT('Managed model based 3d engineering');
#827=PRODUCT_CONTEXT('part definition',#826,'mechanical');
#828=PRODUCT('(Unsaved)','(Unsaved)',$,(#827));
#829=PRESENTATION_STYLE_ASSIGNMENT((#831));
#830=PRESENTATION_STYLE_ASSIGNMENT((#832));
#831=SURFACE_STYLE_USAGE(.BOTH.,#833);
#832=SURFACE_STYLE_USAGE(.BOTH.,#834);
#833=SURFACE_SIDE_STYLE('',(#835));
#834=SURFACE_SIDE_STYLE('',(#836));
#835=SURFACE_STYLE_FILL_AREA(#837);
#836=SURFACE_STYLE_FILL_AREA(#838);
#837=FILL_AREA_STYLE('Steel - Satin',(#839));
#838=FILL_AREA_STYLE('ABS (White)',(#840));
#839=FILL_AREA_STYLE_COLOUR('Steel - Satin',#841);
#840=FILL_AREA_STYLE_COLOUR('ABS (White)',#842);
#841=COLOUR_RGB('Steel - Satin',0.627450980392157,0.627450980392157,0.627450980392157);
#842=COLOUR_RGB('ABS (White)',0.964705882352941,0.964705882352941,0.952941176470588);
ENDSEC;
END-ISO-10303-21;
